# Supplementary material for: A Z-Scheme Heterojunction g-C3N4/WO3 for Efficient Photodegradation of Tetracycline Hydrochloride and Rhodamine B
Source: Nanomaterials (Basel). 2025 Mar 6;15(5):410. doi: 10.3390/nano15050410 (PMC11901496; doi:10.3390/nano15050410)
Supplement: Supplementary file 1 [file nanomaterials-15-00410-s001.zip]

Archive with 1 entries (1 files):
- nanomaterials-3476297-supplementary.pdf
